# Supplementary material for: Era of molecular diagnosis for pathogen identification of unexplained pneumonia, lessons to be learned
Source: Emerg Microbes Infect. 2020 Mar 16;9(1):597–600. doi: 10.1080/22221751.2020.1738905 (PMC7144283; doi:10.1080/22221751.2020.1738905)
Supplement: Supplemental Material [file TEMI_A_1738905_SM5822.xlsx]

## Sheet: Sheet1
Supplementary material. Virus assays for SARS-CoV-2 (by January 30, 2020).
	Company	Detected Pathogens	Method	Target region
	Bioperfectus technologies	SARS-CoV-2	Real-time (Triplex) PCR	orf1ab/E/N
	Bioperfectus technologies	Coronavirus(HCoV-229E、HCoV-OC43、HCoV-NL63、HCoV-HKU1、SARS-CoV、MERS-CoV）	Real-time PCR	orf1ab
	Sansure biotech	SARS-CoV-2	Real-time PCR	Unknown
	DAAN Gene	SARS-CoV-2	Real-time (Duoplex) PCR	orf1ab/N
	Liferiver	SARS-CoV-2	Real-time (Triplex) PCR	orf1ab/E/N
	BGI	SARS-CoV-2	Real-time PCR	Unknown
	Bioustar	SARS-CoV-2	Constant temperature Cross-Priming Amplification	Unknown
	Shanghai Huirui Biotechnology	SARS-CoV-2	Real-time PCR	Unknown
	Geneodx	SARS-CoV-2	Real-time PCR	Unknown
	Biogerm	SARS-CoV-2	Real-time (Duoplex) PCR	orf1ab/N
	XiLong Scientific	SARS-CoV-2	Real-time PCR	Unknown
	Vision Medicals	SARS-CoV-2	Constant temperature CRISPR	Unknown
	Teogen	SARS-CoV-2	Real-time PCR（POCT)	Unknown
	Wondfo	SARS-CoV-2	Real-time PCR（POCT)	Unknown
	Shanghai kehua Bio-engineering	SARS-CoV-2	Real-time (Duoplex) PCR	orf1ab/N，orf1ab/E
	Guangdong huayin pharmaceutical technology	SARS-CoV-2	Real-time (Triplex) PCR	orf1ab/E/S
	ThermoFisher	SARS-CoV-2	Real-time PCR	Unknown
	Igenesis	SARS-CoV-2	Real-time PCR	Unknown
	HIGHTOP	SARS-CoV-2	Real-time PCR	Unknown
	Health Gene Technologies	SARS-CoV-2	Real-time PCR	Unknown
	XABT	SARS-CoV-2	Real-time (Triplex) PCR	orf1ab/E/N
	MABSKY	SARS-CoV-2	Real-time (Duoplex) PCR	Unknown
	Wuhan Zhongzhi Bio	SARS-CoV-2	Real-time (Duoplex) PCR	Unknown
	Wuhan Zhongzhi Bio	SARS-CoV-2	Constant temperature Cross-Priming Amplification	Unknown
	Bioer Technology	SARS-CoV-2	Real-time (Duoplex) PCR	Unknown
	Mole bioscience	SARS-CoV-2	Real-time PCR	Unknown
	Hecin	Multiplex respiratory virus infections assay including SARS-CoV-2	Real-time PCR	Unknown
	Navid	SARS-CoV-2	Real-time PCR	Unknown
	Shandong ACV Biotech	SARS-CoV-2	Real-time PCR	Unknown
	Genskey	SARS-CoV-2	Real-time PCR	Unknown
	Rendu Biotechnology	SARS-CoV-2	Real-time PCR	Unknown
	Biorealcoming	SARS-CoV-2	Real-time (Duoplex) PCR	orf1ab/N
	OriginBio	SARS-CoV-2	Real-time PCR	Unknown
	Superchip	SARS-CoV-2	Constant temperature Cross-Priming Amplification Chip	orf1ab/E/N
	Matridx	SARS-CoV-2	Constant temperature CRISPR	Unknown
	Vazyme	SARS-CoV-2	Real-time PCR	Unknown
	Anlong	SARS-CoV-2	Real-time (Triplex) PCR	orf1ab/S/N
	Belan	SARS-CoV-2	Real-time PCR	Unknown
	Sagene	SARS-CoV-2	Real-time PCR	Unknown
	Shineway	SARS-CoV-2	Real-time (Duoplex) PCR	Unknown
	Beijing Kinghawk Pharmaceutical	SARS-CoV-2	Real-time (Duoplex) PCR	orf1ab/E
	Beijing Kinghawk Pharmaceutical	SARS-CoV-2	Real-time PCR	N
	Geneworks	SARS-CoV-2，MERS，SARS and other respiratory pathogens	multiplex respiratory virus infections assay	Unknown
	Hotgen	SARS-CoV-2	Real-time PCR	Unknown
	RealBio Technology	SARS-CoV-2	Real-time PCR	Unknown
	Pluslife Biotech	SARS-CoV-2	Constant temperature CRISPR	Unknown
	Luoyang Adcend Biotechnology	SARS-CoV-2	Real-time PCR	Unknown
	Baicare	SARS-CoV-2	Real-time PCR	Unknown
	Practice Medicine	SARS-CoV-2	Real-time PCR	orf1ab/E/N
	NZK biotech	SARS-CoV-2	Real-time PCR	Unknown
	Shanghai Ourdo Biotech	SARS-CoV-2	Real-time PCR	Unknown
	Lifegen	SARS-CoV-2	Real-time (Duoplex) PCR	Unknown
	Otechstar	SARS-CoV-2	Real-time PCR	Unknown
	Ardent Biomed	SARS-CoV-2	Real-time PCR	Unknown
	SeeGene	SARS-CoV-2	Real-time PCR	Unknown
	Bestnovo	SARS-CoV-2	Unknown	Unknown
	Wuhan Easydiagonisis Biomedicine	SARS-CoV-2	Real-time PCR	Unknown
	Zhongtuo Shengwu	SARS-CoV-2	Unknown	Unknown
	BSME	SARS-CoV-2	Real-time (Duoplex) PCR	orf1ab/N
	Magigene	SARS-CoV-2	Real-time PCR	Unknown
	Longrun Biotech	SARS-CoV-2	Real-time PCR	Unknown
	Health Care	SARS-CoV-2	Real-time PCR	Unknown
	IngeniGen	SARS-CoV-2	Real-time PCR	Unknown
	Viopotion	SARS-CoV-2	Real-time (Duoplex) PCR	orf1ab/N
	Antigen	SARS-CoV-2	Real-time PCR	Unknown
	Xiamen Amplly	SARS-CoV-2	Real-time (Triplex) PCR	orf1ab/N/E
